# Supplementary material for: Human Blood Serum Inhibits Ductal Carcinoma Cells BT474 Growth and Modulates Effect of HER2 Inhibition
Source: Biomedicines. 2022 Aug 8;10(8):1914. doi: 10.3390/biomedicines10081914 (PMC9405390; doi:10.3390/biomedicines10081914)
Supplement: Supplementary file 1 [file biomedicines-10-01914-s001.zip]

Archive with 2 entries (2 files):
- Supplementary Table S3_subm.xlsx
- supplementary tables 1-2 and figure 1.pdf
