# Supplementary material for: Human Blood Serum Inhibits Ductal Carcinoma Cells BT474 Growth and Modulates Effect of HER2 Inhibition
Source: Biomedicines. 2022 Aug 8;10(8):1914. doi: 10.3390/biomedicines10081914 (PMC9405390; doi:10.3390/biomedicines10081914)
Supplement: Supplementary file 1 [file biomedicines-10-01914-s001.zip › Supplementary Table S3_subm.xlsx]

## Sheet: Paper Table S3
Supplementary Table S3
	log2FoldChange
symbol	trastuzumab_vs_nothing	trastuzumab/human serum_vs_human serum	trastuzumab/egf vs egf	DE genes found in Heyde, et al., 2015	gene description
MMP1	4.6781
SERPINE1	4.3575
MMRN1	4.3458
PECAM1	4.0199
C10orf10	2.7554
TGM2	2.4894
PGM5	2.1138
MGAT4EP	2.0112
MEGF10	1.9406
TNFSF15	1.7834	1.9566	1.8588
TMC4	1.7515	1.7722	1.0111		Predicted to enable mechanosensitive ion channel activity. Predicted to be involved in ion transmembrane transport. Located in extracellular exosome.
IRS2	1.7506	1.8849	1.3911
CACNA1C	1.7408	1.944			This gene encodes an alpha-1 subunit of a voltage-dependent calcium channel. Calcium channels mediate the influx of calcium ions into the cell upon membrane polarization.
RIPOR2	1.7205	2.1665	1.9167
WNK4	1.7122	1.4336	1.0352
ALPL	1.6503	1.9329	1.8908
ADAMTS9	1.6439
LGALS8-AS1	1.6394
CYBRD1	1.6065	1.9137	2.1155
DAB2	1.585
HSD17B11	1.578	2.0149	1.821
CDHR2	1.5699
ABTB1	1.5672	1.5115	1.0449
POU5F1B	1.5648
CALCOCO1	1.5555	1.5526		1.4759916921	Among its related pathways are Validated nuclear estrogen receptor alpha network. Gene Ontology (GO) annotations related to this gene include sequence-specific DNA binding and transcription coactivator activity. An important paralog of this gene is TAX1BP1.
B4GALNT3	1.5178	1.3321			B4GALNT3 transfers N-acetylgalactosamine (GalNAc) onto glucosyl residues to form N,N-prime-diacetyllactosediamine (LacdiNAc, or LDN), a unique terminal structure of cell surface N-glycans
CTSF	1.5175	1.283	1.0702
TGFB2	1.4894	2.0238			This gene encodes a secreted ligand of the TGF-beta (transforming growth factor-beta) superfamily of proteins. Ligands of this family bind various TGF-beta receptors leading to recruitment and activation of SMAD family transcription factors that regulate gene expression.
LOXL2	1.4828
KCNJ13	1.451	1.2347	1.6724		Potassium Inwardly Rectifying Channel Subfamily J
BPIFB1	1.4503	1.3284			The protein encoded by this gene may be involved in the innate immune response to bacterial exposure in the mouth, nasal cavities, and lungs. The encoded protein is secreted and is a member of the BPI/LBP/PLUNC protein superfamily.
HMGCS2	1.4388	1.5984			The protein encoded by this gene belongs to the HMG-CoA synthase family. It is a mitochondrial enzyme that catalyzes the first reaction of ketogenesis, a metabolic pathway that provides lipid-derived energy for various organs during times of carbohydrate deprivation, such as fasting.
DPP10	1.4288		1.2553
ABCA4	1.3945	1.0905	1.0354
LINC00921	1.3945
FAM84A	1.3713	1.2966	1.2043	1.8392274125
BNIPL	1.3576
STON1	1.356	1.0228	1.3127
PIP	1.3554	1.4678	1.1342
TMEM74B	1.3424
CYP1A2	1.3329	2.8964		2.5661811476	This gene encodes a member of the cytochrome P450 superfamily of enzymes. The cytochrome P450 proteins are monooxygenases which catalyze many reactions involved in drug metabolism and synthesis of cholesterol, steroids and other lipids.
PIK3IP1	1.3271	1.2666	1.003
ADGRF1	1.3219
BDNF-AS	1.3197
RPL5P13	1.3112
BEND5	1.2977
PSG4	1.2932	2.7383			The protein encoded by this gene is a pregnancy-specific glycoprotein (PSG), one of several encoded by a cluster of similar genes on chromosome 19. This gene is a member of the carcinoembryonic antigen (CEA) gene family and may play a role in regulation of the innate immune system.
ITGA9-AS1	1.2785	1.0473			ITGA9-AS1 (ITGA9 Antisense RNA 1) is an RNA Gene, and is affiliated with the lncRNA class.
AVIL	1.2437	1.4607	1.1275
MYO15B	1.2369	1.5019			Predicted to enable ATP binding activity; actin binding activity; and cytoskeletal motor activity.
ADAMTS13	1.2051
PTPRN2	1.1984	1.2957			This gene encodes a protein with sequence similarity to receptor-like protein tyrosine phosphatases. However, tyrosine phosphatase activity has not been experimentally validated for this protein. Studies of the rat ortholog suggest that the encoded protein may instead function as a phosphatidylinositol phosphatase with the ability to dephosphorylate phosphatidylinositol 3-phosphate and phosphatid…
TCP11L2	1.1866	1.3065			Predicted to be involved in signal transduction.
TNFSF10	1.184	1.0084	1.042
REG4	1.1789	1.4243			Enables heparin binding activity and mannan binding activity.Calcium-independent lectin displaying mannose-binding specificity and able to maintain carbohydrate recognition activity in an acidic environment. May be involved in inflammatory and metaplastic responses of the gastrointestinal epithelium.
PEX11G	1.1754	1.0131			Promotes membrane protrusion and elongation on the peroxisomal surface.
CRYM	1.1597
LDLRAD1	1.152	1.3501			Low-density lipoprotein receptor class A domain-containing protein 1
SLIT1	1.1472
NLGN3	1.143
DIO3	1.124
YPEL2	1.1199	1.1749			Protein yippee-like 2, Zinc binder
ENPP3	1.1191
GATS	1.1186
KLHL38	1.1142	2.2345	2.0704
TACC1P1	1.1096	1.7866	1.1375
FAM238C	1.0995
YPEL3	1.085	1.099			Protein yippee-like 2, Zinc binder
LINC02233	1.08	1.4623			LINC02233 (Long Intergenic Non-Protein Coding RNA 2233) is an RNA Gene, and is affiliated with the lncRNA class.
DMGDH	1.0746
PDE11A	1.0717	1.2059			Plays a role in signal transduction by regulating the intracellular concentration of cyclic nucleotides cAMP and cGMP
COL28A1	1.0713	1.2442	1.5187
SOCS2-AS1	1.068		1.2589
NATD1	1.0438	1.1379			N-Acetyltransferase Domain-Containing Protein 1
FOXD2	1.0365
IFIT2	1.0356
SEMA6C	1.0308
TNFRSF11B	1.0168	1.1961			Acts as decoy receptor for TNFSF11/RANKL and thereby neutralizes its function in osteoclastogenesis. Inhibits the activation of osteoclasts and promotes osteoclast apoptosis in vitro. Bone homeostasis seems to depend on the local ratio between TNFSF11 and TNFRSF11B. May also play a role in preventing arterial calcification. May act as decoy receptor for TNFSF10/TRAIL and protect against apoptosis…
OSER1-AS1	1.0074	1.1361			OSER1-DT (OSER1 Divergent Transcript) is an RNA Gene, and is affiliated with the lncRNA class.
HOXB9	-1.0027
SCUBE2	-1.0044
LZTS1	-1.0098
EIF5A2	-1.0106
CHRNA5	-1.0113
SP6	-1.0305
GDF11	-1.0462
MTFR2	-1.05
RHBG	-1.05
UBE2Q2P2	-1.0506
PLBD1	-1.0557
PTHLH	-1.0629		-1.5462
ZBTB8OSP2	-1.0656
SMCO4	-1.0676
CXCL14	-1.0682
ZNF670-ZNF695	-1.0798
ODC1	-1.0876	-1.2354			Ornithine decarboxylase Catalyzes the first and rate-limiting step of polyamine biosynthesis that converts ornithine into putrescine, which is the precursor for the polyamines, spermidine and spermine. Polyamines are essential for cell proliferation and are implicated in cellular processes, ranging from DNA replication to apoptosis.
OPRD1	-1.1195
VN1R81P	-1.1215
SGK1	-1.1226
RAB3B	-1.1277
ROBO1	-1.1348
OIP5	-1.1353
SLC25A48	-1.1559
CNKSR2	-1.1726	-1.1656			Connector enhancer of kinase suppressor of ras 2 May function as an adapter protein or regulator of Ras signaling pathways.
C9orf84	-1.1783
ROBO2	-1.1834	-1.3458			Roundabout homolog 2 Receptor for SLIT2, and probably SLIT1, which are thought to act as molecular guidance cue in cellular migration, including axonal navigation at the ventral midline of the neural tube and projection of axons to different regions during neuronal development.
MYLK2	-1.1926
SLCO4C1	-1.2268
DLEU1	-1.2297
VASH2	-1.2313
HPDL	-1.2692
PTH2R	-1.2695	-1.5603			Parathyroid hormone 2 receptor This is a specific receptor for parathyroid hormone. The activity of this receptor is mediated by G proteins which activate adenylyl cyclase. PTH2R may be responsible for PTH effects in a number of physiological systems. It may play a significant role in pancreatic function. PTH2R presence in neurons indicates that it may function as a neurotransmitter receptor (By …
KRT18P28	-1.2756
TAS2R15P	-1.2801
DPF1	-1.298	-1.1309	-1.0435
B3GAT1	-1.3344
GNAZ	-1.4137	-1.0386			Guanine nucleotide-binding protein G(z) subunit alpha. Guanine nucleotide-binding proteins (G proteins) are involved as modulators or transducers in various transmembrane signaling systems.
RGMA	-1.415
ODAM	-1.4288	-2.241			Odontogenic ameloblast-associated protein. Tooth-associated epithelia protein that probably plays a role in odontogenesis, the complex process that results in the initiation and generation of the tooth. May be incorporated in the enamel matrix at the end of mineralization process. Involved in the induction of RHOA activity via interaction with ARHGEF and expression of downstream factors such as R…
CD101	-1.5119	-1.1085			Immunoglobulin superfamily member 2. Plays a role as inhibitor of T-cells proliferation induced by CD3. Inhibits expression of IL2RA on activated T-cells and secretion of IL2. Inhibits tyrosine kinases that are required for IL2 production and cellular proliferation. Inhibits phospholipase C-gamma-1/PLCG1 phosphorylation and subsequent CD3-induced changes in intracellular free calcium. Prevents nu…
GABRE	-1.5208
RCOR2	-1.524	-1.2214			REST corepressor 2. May act as a component of a corepressor complex that represses transcription.
TMTC1	-1.5327	-1.0553	-1.2904
ARC	-1.5514
RAET1K	-1.5564
DRC3	-1.585
CLEC7A	-1.5995	-2.7089			C-type lectin domain family 7 member A. Lectin that functions as pattern recognizing receptor (PRR) specific for beta-1,3-linked and beta-1,6-linked glucans, which constitute cell wall constituents from pathogenic bacteria and fungi (PubMed:11567029, PubMed:12423684). Necessary for the TLR2-mediated inflammatory response and activation of NF-kappa-B: upon beta-glucan binding, recruits SYK via its…
CCDC163	-1.6202
SLC7A9	-1.6347
C8orf34	-1.6457
NUP62CL	-1.6477
DLG1-AS1	-1.6781
EFNA2	-1.6781
FJX1	-1.7454
MAGOH3P	-1.7744
C8orf4	-1.8194				Transcriptional And Immune Response Regulator
GAL	-2.0641	-2.5146			Galanin And GMAP Prepropeptide
HS3ST5	-2.0911
CYTOR	-2.1553
NOXO1	-2.2538
EP300-AS1	-2.2563
NTRK3	-3.0444				Neurotrophic Receptor Tyrosine Kinase 3
TMOD1	-4.0117
CRB1		3.5025
ALB		3.263
LINC01094		3.1155
CCR3		3.0753
RNU1-134P		3.0589
RGS6		3.0224
ANKRD45		3
TPH1		3
P2RX5		2.926
PGM5		2.9246	2		Phosphoglucomutase (PGM), a key enzyme in the metabolism of glucose-1-phosphate and glucose-6-phosphate, has been found to be associated with proliferation, invasion, and metastasis of cancer.
TMEM132B		2.8278
LINC01836		2.8073
OR10J4		2.7472
SEPT7-AS1		2.663
ZNF559-ZNF177		2.6438
MEGF10		2.6114
RTCA-AS1		2.585
LINC01839		2.5406
CYP4F8		2.5334
RN7SL328P		2.5235
ADAM20P1		2.4824
LINC00898		2.4406			Long Intergenic Non-Protein Coding RNA 898
LINC01480		2.415
CES5AP1		2.3785
LRRC4C		2.3219
PRR29		2.3219
C10orf10		2.2269	1.585
ARMCX1		2.1605
GAPDHP33		2.1155
EPHA3		2.0834
METTL15P1		2.078
KRTAP5-9		2.0704
FAAHP1		2.0589
CASP10		2.0531
BCL2L15		2
CFD		2
MSTN		2
ENTPD3-AS1		1.9758
C2orf74		1.972
SNORA80D		1.9696
UBQLNL		1.9668
CTGF		1.9663
ZNF454		1.9206
GUCY2EP		1.9175
RPS3AP38		1.9175
NLRC3		1.9143
LINC01341		1.9092
SLC25A27		1.9069
ZNF534		1.9069
TAS2R5		1.9027
TMEM178A		1.8981
CCDC181		1.8845
RTKN		1.8745
COLQ		1.8691
PDK4		1.8674
OR8R1P		1.8541
RPS4XP16		1.8244
ACRBP		1.8121
FAM71F1		1.7944
ZBTB16		1.7906
SLC23A3		1.7726
ADGRF5		1.7608
CYP2G1P		1.7408
LINGO4		1.7279
LRRC17		1.7063
PKD1L2		1.7045
FUT8-AS1		1.693
KLF15		1.6571
NTN5		1.6545
C12orf74		1.6415
NOS3		1.6335
ANKRD20A11P		1.585
LINC00933		1.585
L1CAM		1.5807		2.0986000435
NPAS1		1.5633
LINC01359		1.5502	2.0748
ALPP		1.478		2.9402607415
CFAP70		1.477	1.0411
AOX2P		1.4739
LINC01605		1.4493
WDR78		1.4485
FAM78B		1.4448
LINC01252		1.4441
HEG1		1.4387	1.7182
OR1H1P		1.4374
MYBPC1		1.4135
TGFBR3		1.4103
LINC01411		1.4034	1.6461
FXYD6		1.4021	1.511
ZBTB20		1.3941	1.2775
TIAM2		1.389
ATP6AP1L		1.3626
HCG25		1.3626
LINC01977		1.3458
ABCC12		1.317
LINC00930		1.3155
RABGEF1		1.3137
HDAC5		1.3088
CCDC177		1.3074
USP3-AS1		1.2966
TNXB		1.2756
HOXD9		1.2709
TUBA1A		1.2609	1.3097
KIAA1683		1.2586
TMEM9B-AS1		1.2479	1.2563
NPAS3		1.2354	1.1508
ST6GAL2		1.2111
FOXO4		1.2098
SAT1		1.183
KCND3		1.1814
GCGR		1.1772
CYP2E1		1.1733
ATP8A1		1.1685	1.2213
ZNF710-AS1		1.1682
UBR5-AS1		1.1641
TMED10P2		1.1626
FOXO1		1.1616
RADIL		1.1497
STKLD1		1.1449
RP1		1.1426	1.1491
CREBRF		1.1405
LINC02482		1.1402
PRKAG2-AS1		1.1375	1.4757
CPQ		1.133
ZDHHC8P1		1.1144
POLN		1.1133
ARHGEF10		1.1119
FYB2		1.106
MMAA		1.1039
ZNF599		1.1034
SHC2		1.093
DLGAP1-AS1		1.0918
SAMD4A		1.0883
SLC4A5		1.0857
F8		1.0848	1.1296
FMO5		1.0719
CCDC18-AS1		1.0559
CAMK2B		1.0522
BPIFB2		1.0504
EBF4		1.0448
PTGER3		1.0299
SCX		1.0291
SVOPL		1.0214
ARHGAP6		1.0188
PSCA		1.018
GABBR2		1.0157	1.0254
IDUA		1.0146
CTSK		1.0131
SHISA2		1.0108
PIEZO2		1.0105
HIST2H2BF		-1.0061
CASC15		-1.0103
TMEM182		-1.0201
FBXO16		-1.0227
CA2		-1.0317
MAN1B1-AS1		-1.0346
FAM72A		-1.0534
H19		-1.0589
CORO1A		-1.0798
SOX18		-1.0875
NCK1-AS1		-1.0934
MT-TQ		-1.1003	-1.4835
RBPMS2		-1.1135
SLC7A11		-1.1205
PDGFD		-1.1262
PIF1		-1.1266
USP2		-1.1269
CLCN4		-1.128
HEY2		-1.1426
VILL		-1.1476
PIK3C2G		-1.1506
DSCAM-AS1		-1.1525
DIRC3		-1.1553
SLC35E4		-1.1593
SRGAP2B		-1.1623
SH2B3		-1.1666
SCG5		-1.1699
COX20P1		-1.1812
MIR497HG		-1.1854
ZNF239		-1.1884	-1.275
MNS1		-1.2095
ASS1		-1.2137
STARD4		-1.214
C2CD4A		-1.2275	-1.083
CHN2		-1.2295
F5		-1.2313
RBM11		-1.2424
PRR7		-1.2566
FAM81A		-1.2679
DYNLT3		-1.2869
GPR3		-1.3219
SNAI1		-1.3219
PLEKHO1		-1.3304
PCDH11X		-1.3334
TMEM17		-1.3515
UGT8		-1.3585
SNX32		-1.369
MIR4737		-1.3708
TAS2R30		-1.3708
FAM198A		-1.3908
PIPSL		-1.4406
LYPD1		-1.4458
VIT		-1.4537
SYNPO2		-1.4617
LRP2BP		-1.4639
MMP13		-1.4651
MT1X		-1.4706
PCNPP1		-1.5146
PMS2P10		-1.5236
P3H2		-1.5611
ARMCX2		-1.585
SLCO5A1		-1.6041
NIM1K		-1.6405
SLC2A6		-1.6812
THRIL		-1.6835
SLC15A3		-1.7078
ADA		-1.709	-1.1926
RBKS		-1.7162
SLC5A2		-1.7549
FLT4		-1.7726
VWFP1		-1.7776
NFE2L3		-1.7843
LHFPL1		-1.7935
TUBAP2		-1.8074
ESR2		-1.8329
CYSLTR1		-1.848
RNU2-58P		-1.8625
SNAI3		-1.9069
CYP4F11		-1.926
RN7SL5P		-1.9329
CFAP73		-1.9475
CERS6-AS1		-1.9835
WNT3		-2
HMGB1P6		-2.0275
PPT2-EGFL8		-2.0275
CCND2		-2.0324
EEF1A1P22		-2.0324
RNU6-1016P		-2.0395
ZNF483		-2.0623
DDC		-2.0875
RASGRP2		-2.263
C8orf34-AS1		-2.2996
ADAMTS12		-2.3099
IQUB		-2.3219
PADI3		-2.4594
SNORD111		-2.6245
SNORD59A		-2.6439
TBATA		-2.7188
RNU5A-1		-2.7549
ACOX2		-3.1155
RNU6-705P		-3.415
TMC1		-3.4594
SNORA53			3.6668
TMSB4XP6			2.8365
HMGN2P5			3.7004
FTH1P8			2.5514
EIF4HP1
UBE2SP1
RPS3AP6			4.2605
GFRA1			2.0832
TMSB4XP8			3.2141
HIST1H1T
KCNQ5
SPRR1B
RN7SL127P
RPS7P1
PI3
SLIT3
KRT17
RRH
LINC01016
MUC5B
RPL11P3
NAP1L1P1			2.1553
HIST1H2BB
RPL19P16
LINC00622
RPS23P8
SCD
HIST1H2BM
GCSH
RAC1P2			1.7749
TCN1			1.7191
HIST1H1D
SLC6A14
PRNCR1
CPED1
H3F3AP4			1.4199
SNORA3B
OLIG1
LINC02489
GLUD2
RNU5E-1			1.4393
SHC4
C1GALT1P1
RGS7
DOK6
NOTCH2NL
HIST1H3C
PRRT3-AS1
PRKG2
DEPDC4
RPS20P22
KCND2
OLMALINC
TP63
TRDMT1
ETV4
CXCL12
ZNF503-AS1
RASGRP1
LSM12
RBM34
NPIPB5
HIST1H4K
HIST1H3H
RN7SL381P
UQCRHL
HIST1H2AB
MAN1A1
FAM151B
GAPDHP1
TFF1
BAG2
HIST1H2BG
SLC10A5
LINC02072
HIST1H2BJ
C3orf35
TEX14
PPP4R1L
TMEM64
C1S
HIST1H4B
PAPSS2
POLR3G
CLCA2
NPY1R
LINC01087
TH
HIST1H2AJ
DAPK2
TNFRSF25
C19orf57
SORBS1
COL16A1
MYPN
RNF224
NTN4
EFEMP1
PLEKHS1
MYH14
BDKRB2
LINC00578
LINC01133
LAMA3
SPTB
MAP1A
NRP2
SLC34A3
FAM135B
FNDC11
SCGB1D2
CYP4X1
FLRT3
IGFBP3				2.3565253834
KRT4
DHRS3
PER1
ITGA10
ADAMTS15
PSORS1C1
REEP2
COL4A2
HSD17B1
TMEM139
AZGP1
ICAM1
PHGR1
RNU1-120P
LINC01671
PCOLCE
FKBP5
MUC19
ASRGL1
MSN
LAMA4
PECAM1
MMRN1
SERPINE1
PLCB2			-1.2709
STXBP5L
BTN3A3
MGAT4EP
CACNG5
LEF1
SCIN
ITGB6
C6orf163
SIRPA
GUCY1A2
KCNC1
AREG			-1.0789
ADORA1
NFASC
FAIM2
GALNT16
CSGALNACT1
NOG
DUSP6
GPC4
NAV2
PHLDA2
EFCAB8
VCAN
TMPRSS4
MAL
PARM1
SPRY4
PDE4B
ETV5
LIPG
TMEM161BP1			1.419
LINC01572
PPP1R1B
CCRL2
ITGB1BP2
MAB21L3
SPRY4-AS1
PPM1E
POU5F2
S100A8
ETV1
FGF1
ACTC1			-6.9811
RGS2			-2.0444
PLEKHG2			-1.8074
DNLZ			-1.7655
NAP1L4P1			-1.7567
KRT83			-1.6919
LINC02015			-1.4103
CCDC96			-1.1926
ARHGAP23			-1.1849
KLC3			-1.1288
CCDC157			-1.0184
FBXO32			1.0011
WEE2-AS1			1.0068
AASS			1.0108
B3GALT5			1.0169
TNFSF13			1.0231
PNRC1			1.0441
RASGEF1B			1.0506
ACOT1			1.0516
SNORA73B			1.0991
SELENOP			1.1142
ABCA5			1.1159
NT5M			1.1339
C2orf27A			1.1423
UGT3A2			1.1762
RAB6C-AS1			1.1788
MRPL45P2			1.2016
SLC1A2			1.2025
GUSBP2			1.2263
CST4			1.3674
SNORD17			1.3729
PLXNC1			1.3969
LINC00939			1.4948
SCARNA6			1.5352
MAML2			1.5757
ZNF33BP1			1.7004
ABCA1			1.7206
DYNLRB2			1.737
B4GALT6			1.7394
RNU4-2			1.8348
CST1			2.021
SCARNA5			2.2816
GLIS3			2.3219
DIRAS2			2.4448
METTL21EP			2.663
RPL23AP42			2.7549
RPL5P12			3
LINC01979			3.1699
KLK11			3.4094
NWD1
CLEC3A
RPSAP69
ANKRD34B
PCSK9
PTGS1
KCNC4
PPARG
SOWAHA
TGFBI
LRRC4
LYPD5
PLEKHG7
ZC2HC1C
LINC01224
GPC3
E2F7
NDRG4
GJC1
RRM2
KIF5C
PPARA
SLC38A3
PXDC1
SMC1B
SPSB4
TMEM40
LINGO1
PPP1R14C
BPIFA2
PNMT
FBLN1
ABHD8
PHLDB1
SBF2-AS1
INPP5D
ECHDC3
AMZ1
TRGC1
CTTNBP2
C14orf37
ZSCAN12P1
ARHGAP5-AS1
PCDH19
PRUNE2
AGAP9
MPPED2
RASD2
CXXC4
OR7E22P
PLPPR4
CDH5
EYA2
CLDN1
HIF1A-AS1
LINC00900
LINC01342
DNASE2B
CCDC136
MCOLN3
LINC00920
HSD17B2
UCA1
LINC02381
LGI2
CSRP2
SELENOW
SCGB2A2
CRABP2
CCL17
S100P
UNC5A
TBC1D1
SERPINB9
CADM2
PCDHB14
EPHB1
LEPR
PPP1R14BP3
GREB1
BHLHB9
NPIPB4
PTPRG
TECTA
SP2-AS1
C1orf229
WDR49
VN1R1
HOXD8
RTN2
RTN4RL2
UGDH-AS1
CFAP69
MXRA5Y
PGR
CTAGE3P
TRGC2
SHOX2
GRIK4
SLITRK4
FALEC
ADRA2A
PCDHB15
PCDHA7
HOXA7
HBD
GIPR
GDF15
SUMO2P17
LRRC6
MAGEC1
RAPGEF3
ALDH1A3
AQP3
RIPOR3
FGD5
LINC01091
HHIPL2
FMOD
ABCC4
LINC01468
CAPN8
RDH10
PLK2
NPAS2
GDPD1
ABCC11
PHLDA1
CADPS2
FAM83A
SOCS2
SYT1
PKIA
CBLN2
LRRC37A7P
DLC1
PAPLN
DHRS9
LINC00562
ALDH8A1
GTF2IRD1P1
RN7SL648P
HMGB1P41
LSMEM1
MUC5AC
TNFRSF10C
SMIM31
MAFF
PRELP
FZD8
SUDS3P1
FBXL19-AS1
ARMCX5-GPRASP2
WDR54
SERPINE2
TTPA
A2ML1
CNTD1
ATP6V1C2
IKZF1
SAMD9
HRASLS2
AGXT
PSMB8
SGPP2
OSBPL6
GRIK2
SMARCA1
TPPP3
SCGB2A1
YBX2
DSC1
DIO2
SCN8A
NLGN4X
ZG16
FAM212B-AS1
RARRES3
APOL6
PKHD1
COL4A4
SFTPA2
FMO1
HOXD-AS2
WFIKKN1
BFSP2-AS1
CAV1				2.4875474081
